# Supplementary material for: The Glymphatic System and Obesity: A Diffusion Tensor Imaging ALPS Study
Source: Biomedicines. 2025 Oct 22;13(11):2585. doi: 10.3390/biomedicines13112585 (PMC12650082; doi:10.3390/biomedicines13112585)
Supplement: Supplementary file 1 [file biomedicines-13-02585-s001.zip]

Archive with 1 entries (1 files):
- biomedicines-3885405-supplementary.pdf
